# Supplementary material for: Four terpene synthases contribute to the generation of chemotypes in tea tree (Melaleuca alternifolia)
Source: BMC Plant Biol. 2017 Oct 4;17:160. doi: 10.1186/s12870-017-1107-2 (PMC5628445; doi:10.1186/s12870-017-1107-2)
Supplement: Supplementary file 1 — The amino acid similarity matrix (A), the amino acid identity matrix (B) and the cDNA sequence identity matrix (C) comparing the four full length sequences. (XLSX 8 kb) [file 12870_2017_1107_MOESM1_ESM.xlsx]

## Sheet: Sheet1
Amino acid similarity matrix (PAM250)
	MaTPS-SaH	MaTPS-Tln	MaTPS-CinA
MaTPS-CinB	98	82	98
MaTPS-CinA	97	82
MaTPS-Tln	82
Amino acid identity matrix
	MaTPS-SaH	MaTPS-Tln	MaTPS-CinA
MaTPS-CinB	95	70	96
MaTPS-CinA	94	70
MaTPS-Tln	68
DNA sequence identity matrix
	MaTPS-SaH	MaTPS-Tln	MaTPS-CinA
MaTPS-CinB	98	79	97
MaTPS-CinA	96	78
MaTPS-Tln	78
