# Supplementary material for: Four terpene synthases contribute to the generation of chemotypes in tea tree (Melaleuca alternifolia)
Source: BMC Plant Biol. 2017 Oct 4;17:160. doi: 10.1186/s12870-017-1107-2 (PMC5628445; doi:10.1186/s12870-017-1107-2)
Supplement: Supplementary file 2 — The calculated FPKM values for the three characterised genes in foliar transcriptomes of M. alternifolia individuals representing the six chemotypes. Sample ID is an arbitrary sample number, Chemotype is defined by GC-MS analysis of foliar ethanol extracts of the leaves. (XLSX 16 kb) [file 12870_2017_1107_MOESM2_ESM.xlsx]

## Sheet: Sheet1
Chemotype	MaTln	MaSaH	MaCin1	MaTPS20	MaTPS21	MaTPS22	MaTPS19	MaTPS18	MaTPS23	MaTPS24	MaTPS25	MaTPS2	MaTPS3	MaTPS4	MaTPS5	MaTPS6	MaTPS7	MaTPS8	MaTPS9	MaTPS10	MaTPS11	MaTPS12	MaTPS13	MaTPS14	MaTPS15	MaTPS16	MaTPS17
1	105.972	127.491	64.9119	107.966	109.533	0.646637	65.363	0.644362	63.5222	0.71455	0.203414	36.9074	11.6495	22.2651	2.66161	11.5098	25.5571	23.7897	9.50621	110.78	9.45844	3.0054	0.45817	1.74689	5.41355	1.14023	6.02834
1	8.61782	145.608	28.4884	7.40968	32.6067	0.91179	23.3699	0.167671	23.4654	0.0246957	0.373035	37.1494	35.746	2.25998	5.21339	30.5417	2.02635	4.54953	10.1668	110.175	98.5097	2.35616	2.29475	5.1523	4.92971	2.70158	0.196591
1	1.94641	146.788	24.3256	1.47459	29.1913	0.0714875	32.2373	0.0331442	34.0375	0.108206	0.850701	42.2712	22.9085	1.42618	2.76104	24.7142	1.08304	35.7987	8.48459	116.655	73.9587	6.46604	2.20539	30.3871	1.91814	6.02087	0.275877
2	13.7568	109.718	10.7767	1.82683	13.1355	0.202764	5.02297	0	5.05222	0.0370435	0.0490664	14.9597	9.34634	0.587822	0.930312	11.2914	0.746394	2.24666	1.85088	55.9779	32.779	0.642088	0.0253456	1.10481	0.846477	0.143625	0.0981328
2	125.827	20.1965	108.694	124.647	145.931	0.0334691	3.96171	0.045817	2.87445	1.38393	0.355163	42.9191	39.0868	19.4768	2.25608	33.5933	12.7475	19.1746	23.4567	118.85	12.3667	1.6884	1.48044	4.39551	2.46307	1.37061	3.10971
2	67.2931	8.09271	38.02	53.3501	67.1183	0.77174	2.13293	1.02	1.7014	0.214787	0.0126728	18.7271	13.4894	0.618367	1.72122	11.6733	0.118279	15.1973	5.01225	55.5091	38.8382	10.8775	2.77631	6.89659	1.72187	1.90059	0
5	102.758	150.924	95.5732	103.251	138.07	0.045817	3.41125	0.0396431	2.49459	1.98508	0.433149	48.863	31.9065	23.6559	2.17582	30.7981	41.8514	9.60629	14.4954	127.158	3.67998	1.93244	0.139726	1.67671	2.20864	1.54445	9.17704
5	3.61597	116.963	33.8383	2.49394	49.9704	2.34511	43.8719	1.83463	46.5166	0.447772	0.0825355	29.7625	9.70702	4.29867	1.56038	9.60759	2.58752	52.7025	52.4569	77.6289	20.1838	8.76404	0.622916	0.849401	2.82051	1.04469	0.477341
5	4.41208	142.733	93.2567	2.74414	91.7418	5.45937	3.31377	3.53018	3.31767	0.303822	0.136476	36.2916	27.6413	2.67201	3.55683	24.0455	2.13715	23.0323	92.1994	116.329	50.2479	10.986	4.45562	9.8552	10.8109	5.57732	0.509186
3	11.1663	151.583	50.489	6.97198	54.5157	0.691154	9.66218	0.402604	8.00465	0.661584	0.491964	48.4549	48.1523	7.42657	0.451021	40.0431	8.63601	1.07556	22.5296	126.998	10.5213	0.564101	0.534856	0.986202	3.19029	1.42195	1.36639
3	6.60577	148.816	35.1085	3.62507	38.2897	0.904317	23.7221	0.48514	29.0356	0.214137	0.411053	43.0208	36.7579	3.1279	0.758742	33.1539	2.0153	0.508536	12.8346	119.78	3.70013	0.452646	4.07511	0.371735	2.01237	0.562152	1.00277
3	4.17389	147.486	49.7004	2.42603	53.1704	47.1577	79.5945	30.2892	73.9704	0.959232	0.551103	57.7167	30.4754	13.4361	3.52011	27.535	8.81278	9.7236	14.3365	109.358	61.1166	10.0518	2.07444	6.54793	3.08728	2.37241	2.3032
4	77.9701	144.622	81.9243	79.2946	126.743	0.0259954	3.41645	0.0321694	4.39226	0.298298	0.7126	34.6071	25.7722	22.1221	0.498463	21.7741	25.3933	0.852976	7.9897	113.795	0.646637	0.286275	0.0649886	0.291799	3.22863	1.87687	5.2722
4	2.52773	150.666	120.963	1.74949	114.823	17.8267	24.413	9.43895	23.5529	0.391881	0.212188	46.0074	31.3577	10.3452	1.43462	27.6468	19.2857	1.06159	114.582	127.834	6.15637	1.46712	0.361662	1.65883	2.83545	1.40245	4.22069
4	2.41498	149.098	35.4766	1.97435	35.2953	19.5067	19.572	12.8119	14.613	0.608293	0.421451	32.4898	25.4164	5.29462	2.06859	20.3369	4.09103	7.31024	10.1282	102.71	25.2461	4.57	0.720724	1.29067	5.59649	0.426	0.979054
6	91.6648	5.48601	21.6438	94.8655	70.5143	0.123803	22.1299	0.129327	21.4849	0.363286	0.0207964	17.2753	3.10646	9.17737	2.06014	3.39923	14.8047	10.0242	3.35634	63.7074	2.12188	0.5719	0.0961832	0.137126	5.92436	0.295698	2.68858
6	126.481	21.6825	108.796	124.701	147.097	0.0324943	8.42317	0.0259954	8.79491	0.884495	0.11698	45.3855	22.4568	27.0281	0.234609	25.5214	30.957	1.21106	22.2632	123.64	2.83025	1.42065	2.63529	1.9841	3.09346	2.66973	7.63259
6	115.41	14.5113	84.6194	113.609	130.358	0.0389932	8.89467	0.0324943	8.49986	0.138101	0.19724	31.6914	26.9888	8.71952	0.652486	26.4751	13.4263	58.0842	13.683	99.2422	18.6543	4.60477	2.92449	3.51588	5.78139	1.36964	2.84553
